# Supplementary material for: A new cryptic species of Echinostoma (Trematoda: Echinostomatidae) closely related to Echinostoma paraensei found in Brazil
Source: Parasitology. 2023 Jan 12;150(4):337–47. doi: 10.1017/S003118202300001X (PMC10090611; doi:10.1017/S003118202300001X)
Supplement: Supplementary file 1 [file S003118202300001Xsup001.zip]

Archive with 1 entries (1 files):
- S003118202300001Xsup001.fasta
